# Supplementary material for: Experimental study on anti-drift shield curtain device for soybean (Glycine max)-maize (Zeal mays) strip intercropping weed sprayers
Source: PLoS One. 2025 Mar 31;20(3):e0318683. doi: 10.1371/journal.pone.0318683 (PMC11957298; doi:10.1371/journal.pone.0318683)
Supplement: S1 Data — (XLSX) [file pone.0318683.s001.xlsx]

## Sheet: data support
Field Tests																												Wind Tunnel Tests
Drift Amount/μL·cm－2																												0° front			0° side			90° front			90° side
Without Curtain										With Curtain																		Horizontal Position	Vertical Position	Drift Amount/μL·cm-2	Horizontal Position	Vertical Position	Drift Amount/μL·cm-2	Horizontal Position	Vertical Position	Drift Amount/μL·cm-2	Horizontal Position	Vertical Position	Drift Amount/μL·cm-2
Maize					Soybean					Maize					Soybean													F1	1	0.362	S1	1	40.7263	F1	1	7.89	S1	1	6.29292
Sampling Point	Left Drift Amount/μL·cm-2	Right Drift Amount/μL·cm-2	Mean Drift Amount/μL·cm-2	Standard deviation	Sampling Point	Left Drift Amount/μL·cm-2	Right Drift Amount/μL·cm-2	Mean Drift Amount/μL·cm-2	Standard deviation	Sampling Point	Left Drift Amount/μL·cm-2	Right Drift Amount/μL·cm-2	Mean Drift Amount/μL·cm-2	Standard deviation	Sampling Point	Left Drift Amount/μL·cm-2	Right Drift Amount/μL·cm-2	Mean Drift Amount/μL·cm-2	Standard deviation									F1	2	0.023	S1	2	23.6411	F1	2	2.5	S1	2	5.32431
1	73.9232	76.1503	75.0368	1.11355	1	50.7822	47.6295	49.2058	1.57633	1	10.056	8.07226	9.06414	0.991885	1	5.22067	4.91427	5.06747	0.153202									F1	3	0.009	S1	3	1.41901	F1	3	1.32	S1	3	3.58671
2	92.2243	79.8863	86.0553	6.169	2	59.0534	49.9351	54.4942	4.55916	2	7.58716	8.91473	8.25094	0.663785	2	5.55451	4.88508	5.21979	0.334715									F1	4	0	S1	4	0.709506	F1	4	0.69	S1	4	2.76986
3	61.2049	73.0022	67.1035	5.89867	3	48.7251	40.9838	44.8545	3.87067	3	8.35972	8.71391	8.53682	0.177095	3	4.91991	5.53257	5.22624	0.30633									F1	5	0	S1	5	0.170262	F1	5	0.15	S1	5	1.47242
4	69.4548	79.2044	74.3296	4.87479	4	40.6564	47.4974	44.0769	3.42046	4	9.03924	8.48436	8.7618	0.277444	4	6.12333	4.46728	5.2953	0.828025									F2	1	67.9326	S2	1	21.5977	F2	1	3.66	S2	1	4.64044
5	99.6472	123.332	111.49	11.8424	5	50.5044	42.5878	46.5461	3.95829	5	9.25295	9.96114	9.60705	0.354092	5	5.10267	6.22538	5.66403	0.561356									F2	2	6.27149	S2	2	9.95826	F2	2	2.16	S2	2	3.38883
6	70.9512	62.55	66.7506	4.20058	6	41.1368	44.2479	42.6923	1.55554	6	11.8417	11.3956	11.6186	0.223048	6	5.99746	5.7956	5.89653	0.10093									F2	3	0.014	S2	3	0.624402	F2	3	1.53	S2	3	2.90409
7	93.2665	112.697	102.982	9.71533	7	34.0044	42.4342	38.2193	4.21489	7	11.2985	12.4073	11.8529	0.554394	7	5.16405	5.41989	5.29197	0.127918									F2	4	0.002	S2	4	0.539244	F2	4	1.14	S2	4	2.22095
8	107.425	113.386	110.406	2.98019	8	49.9845	48.9477	49.4661	0.518391	8	6.87981	8.61238	7.74609	0.866286	8	4.45338	5.58441	5.01889	0.565511									F2	5	0	S2	5	0.198666	F2	5	0.27	S2	5	1.85137
9	90.38	94.0678	92.2239	1.84391	9	41.0766	41.4622	41.2694	0.192801	9	10.5345	8.39131	9.46292	1.07161	9	4.65853	4.19734	4.42793	0.230597									F3	1	107.467	S3	1	18.7296	F3	1	1.65	S3	1	4.29292
10	93.9036	83.6257	88.7646	5.13896	10	44.0571	38.1746	41.1159	2.94124	10	7.32973	8.50689	7.91831	0.58858	10	5.04774	5.55881	5.30328	0.255536									F3	2	84.774	S3	2	4.89483	F3	2	1.17	S3	2	2.90409
		Average	87.5141				Average	45.1941				Average	9.28196				Average	5.24114										F3	3	84.765	S3	3	1.58933	F3	3	1.14	S3	3	2.67256
		Standard deviation	15.9411				Standard deviation	4.59314				Standard deviation	1.35509				Standard deviation	0.368684										F3	4	33.318	S3	4	0.73791	F3	4	0.84	S3	4	1.02081
		Coefficient of Variation	18.2155				Coefficient of Variation	10.1632				Coefficient of Variation	14.5992				Coefficient of Variation	7.03443										F3	5	3.989	S3	5	0.056754	F3	5	0.54	S3	5	1.11342
		Drift Rate/%	9.2765				Drift Rate/%	7.18585				Drift Rate/%	0.983888				Drift Rate/%	0.833342										F4	1	71.8078	S4	1	14.5326	F4	1	1.56	S4	1	3.52044
																												F4	2	7.20519	S4	2	2.20034	F4	2	1.29	S4	2	3.15643
Deposition Amount/μL·cm－2																												F4	3	0.017	S4	3	1.32724	F4	3	0.69	S4	3	1.98855
Without Curtain											With Curtain																	F4	4	0.005	S4	4	1.01501	F4	4	0.48	S4	4	1.9249
Maize					Soybean						Maize					Soybean												F4	5	0	S4	5	0.794664	F4	5	0.33	S4	5	1.49254
Sampling Point	Left Middle deposition Amount/μL·cm-2	Right Middle deposition Amount/μL·cm-2	Mean deposition Amount/μL·cm-2	Standard deviation	Sampling Point	Middle 1 deposition Amount/μL·cm-2	Middle2 deposition Amount/μL·cm-2	Middle 3 deposition Amount/μL·cm-2	Mean deposition Amount/μL·cm-2	Standard deviation	Sampling Point	Left Middle deposition Amount/μL·cm-2	Right Middle deposition Amount/μL·cm-2	Mean deposition Amount/μL·cm-2	Standard deviation	Sampling Point	Middle 1 deposition Amount/μL·cm-2	Middle2 deposition Amount/μL·cm-2	Middle 3 deposition Amount/μL·cm-2	Mean deposition Amount/μL·cm-2	Standard deviation							F5	1	0.292	S5	1	9.01006	F5	1	5.22	S5	1	2.70985
1	123.188	104.203	113.696	9.49251	1	120.836	100.914	137.474	119.741	14.9458	1	213.956	193.353	203.654	10.3012	1	166.777	184.872	179.354	177.001	7.57235							F5	2	0.044	S5	2	2.59267	F5	2	2.76	S5	2	2.46184
2	106.202	123.794	114.998	8.79608	2	158.835	128.989	91.4299	126.418	27.5781	2	180.343	166.106	173.225	7.1184	2	173.694	177.899	162.453	171.349	6.5203							F5	3	0	S5	3	2.18533	F5	3	2.31	S5	3	1.97797
3	104.538	132.232	118.385	13.847	3	121.781	165.745	168.933	152.153	21.5156	3	188.237	174.184	181.211	7.02644	3	215.073	199.457	205.757	206.762	6.41465							F5	4	0	S5	4	1.39066	F5	4	1.02	S5	4	1.52549
4	138.838	124.247	131.542	7.29537	4	106.733	90.7494	114.469	103.984	9.87648	4	204.397	210.662	207.53	3.13265	4	188.769	192.238	177.831	186.28	6.1395							F5	5	0	S5	5	0.539244	F5	5	0.09	S5	5	0.838361
5	146.507	118.824	132.666	13.8414	5	119.437	105.779	129.065	118.094	9.55398	5	193.731	169.966	181.849	11.8828	5	137.25	147.654	145.942	143.616	4.55491								Drift Rate/%	14.9855		Drift Rate/%	5.15778		Drift Rate/%	1.3568		Drift Rate/%	2.17767
6	136.69	125.529	131.11	5.58056	6	115.186	87.6278	88.1067	96.9734	12.8794	6	176.095	196.656	186.375	10.2802	6	220.044	223.31	194.581	212.645	12.8424
7	100.895	116.268	108.582	7.68693	7	139.38	138.856	167.952	148.729	13.5944	7	219.012	225.494	222.253	3.24127	7	180.303	189.941	160.929	177.057	12.0644
8	91.9186	89.6277	90.7731	1.14544	8	155.491	149.695	145.25	150.145	4.19282	8	166.019	179.872	172.946	6.92646	8	186.394	164.615	167.598	172.869	9.64118
9	116.823	149.609	133.216	16.3932	9	112.598	122.914	98.1928	111.235	10.1381	9	188.747	200.538	194.643	5.89531	9	193.393	191.708	187.964	191.022	2.26902
10	115.596	79.3378	97.4671	18.1292	10	123.114	116.511	87.3147	108.98	15.5549	10	198.676	187.928	193.302	5.37396	10	189.563	173.505	180.414	181.161	6.57686
		Average	117.243					Average	123.645				Average	191.699					Average	181.976
		Standard deviation	14.4064					Standard deviation	19.1441				Standard deviation	15.0555					Standard deviation	18.3638
		Coefficient of Variation	12.2876					Coefficient of Variation	15.4831				Coefficient of Variation	7.85371					Coefficient of Variation	10.0913
		Deposition Rate/%	37.2834					Deposition Rate/%	39.3192				Deposition Rate/%	60.9602					Deposition Rate/%	57.8684
